# Supplementary material for: Ethyl­enediammonium tetra­bromido­mercurate(II) monohydrate
Source: Acta Crystallogr Sect E Struct Rep Online. 2009 Jul 18;65(Pt 8):m946. doi: 10.1107/S160053680902772X (PMC2977096; doi:10.1107/S160053680902772X)
Supplement: Supplementary file 2 [file e-65-0m946-Isup2.hkl]

# 
# h,k,l, Fc-squared, Fo-squared, sigma(Fo-squared) and status flag 
# 
data_I
_shelx_title ' GT1 P21/M' 
_shelx_refln_list_code          4 
_shelx_F_calc_maximum      326.89 
_exptl_crystal_F_000       532.00 
_reflns_d_resolution_high  0.8003 
 
loop_ 
 _symmetry_equiv_pos_as_xyz 
 'x, y, z' 
 '-x, y+1/2, -z' 
 '-x, -y, -z' 
 'x, -y-1/2, z' 
 
_cell_length_a     6.4976 
_cell_length_b    11.4160 
_cell_length_c     8.0161 
_cell_angle_alpha  90.000 
_cell_angle_beta  103.380 
_cell_angle_gamma  90.000 
 
_shelx_F_squared_multiplier     1.000 
 
loop_ 
 _refln_index_h 
 _refln_index_k 
 _refln_index_l 
 _refln_F_squared_calc 
 _refln_F_squared_meas 
 _refln_F_squared_sigma 
 _refln_observed_status 
   1   0   0    24982.60    25150.81     62.77 o 
   2   0   0     1954.84     1844.87     27.27 o 
   3   0   0     7578.22     8183.08     98.43 o 
   4   0   0     1808.99     1735.75     22.04 o 
   5   0   0     5523.90     5719.68     73.01 o 
   6   0   0     1781.88     1972.58     55.16 o 
   7   0   0     8352.63     9204.07    116.48 o 
   1   1   0     1889.94     2383.71     16.86 o 
   2   1   0    26842.19    26590.38    135.94 o 
   3   1   0     6987.96     7107.45     58.19 o 
   4   1   0     3879.84     3774.19     56.81 o 
   5   1   0    14993.74    15064.69     80.79 o 
   6   1   0     6150.79     6452.35     62.62 o 
   7   1   0     1361.37     1415.78     49.67 o 
   0   2   0    17996.03    20397.60     57.43 o 
   1   2   0    19839.66    19100.53    135.01 o 
   2   2   0    52990.53    48511.23     80.87 o 
   3   2   0    33542.77    32426.17    167.23 o 
   4   2   0      500.56      497.71     15.51 o 
   5   2   0     3167.55     3227.90     40.89 o 
   6   2   0       14.58       19.28     21.67 o 
   7   2   0      200.20      213.87     48.51 o 
   1   3   0    10471.21    11176.77     97.28 o 
   2   3   0    11239.73    11590.83    143.03 o 
   3   3   0    17548.26    17137.89     85.92 o 
   4   3   0    18238.42    17769.32     54.49 o 
   5   3   0    15859.52    16315.21    165.33 o 
   6   3   0      290.33      265.45     28.60 o 
   7   3   0       19.73       32.61     31.71 o 
   0   4   0   106859.48    98931.08    176.17 o 
   1   4   0    18073.31    17459.07    201.20 o 
   2   4   0     8856.84     8628.37     68.75 o 
   3   4   0    13097.69    12835.04     69.55 o 
   4   4   0      813.05      819.55     19.84 o 
   5   4   0      875.33      956.42     29.39 o 
   6   4   0      688.74      795.93     32.72 o 
   7   4   0     3958.40     4378.85    172.66 o 
   1   5   0    12771.27    12666.71     65.82 o 
   2   5   0    28069.63    26413.09    188.70 o 
   3   5   0     1701.57     1671.44     53.52 o 
   4   5   0      103.09      142.95     15.94 o 
   5   5   0    11488.91    11740.55    237.86 o 
   6   5   0    11649.67    12430.54    336.86 o 
   7   5   0     3066.80     3337.26     93.81 o 
   0   6   0    53145.70    53531.66    509.68 o 
   1   6   0    17137.72    16775.56     76.77 o 
   2   6   0    10001.19     9663.30    133.77 o 
   3   6   0    10540.22    10241.49    102.12 o 
   4   6   0     1171.50     1246.15     25.04 o 
   5   6   0      127.87      132.99     19.90 o 
   6   6   0      311.55      330.32     55.10 o 
   7   6   0     2496.15     2612.15     90.83 o 
   1   7   0     6544.19     6747.34     46.42 o 
   2   7   0     5992.53     6109.16     59.33 o 
   3   7   0    13183.21    12899.04    170.85 o 
   4   7   0    13797.58    14634.59    909.67 o 
   5   7   0    12292.15    11997.24    297.26 o 
   6   7   0      108.79      187.06     48.64 o 
   0   8   0    17619.51    18109.21    281.94 o 
   1   8   0     7276.73     7094.30     65.27 o 
   2   8   0    20635.68    20452.82    174.70 o 
   3   8   0    20993.84    20558.09    260.74 o 
   4   8   0       25.21       47.72     27.62 o 
   5   8   0     1006.56     1037.00     49.91 o 
   6   8   0        5.03        4.99     47.77 o 
   1   9   0     1945.61     2042.56     46.96 o 
   2   9   0    11501.91    11363.83     83.37 o 
   3   9   0     2916.34     3015.92     61.03 o 
   4   9   0     1297.96     1314.96     42.10 o 
   5   9   0     7813.47     7636.21     85.44 o 
   6   9   0     4585.12     4842.91    109.43 o 
   0  10   0    52635.44    53931.06    239.80 o 
   1  10   0    12334.69    12105.08    286.23 o 
   2  10   0      917.73      958.89     57.31 o 
   3  10   0     2258.71     2396.38     79.90 o 
   4  10   0     1287.72     1375.78     67.58 o 
   5  10   0     1868.84     1822.44     53.19 o 
   1  11   0        9.00       15.25     29.42 o 
   2  11   0     8350.66     8435.93    606.82 o 
   3  11   0     2933.28     3015.84     85.33 o 
   4  11   0     2219.54     2181.24     82.43 o 
   5  11   0     7467.91     7566.42    136.14 o 
   0  12   0     6355.37     6358.86    100.15 o 
   1  12   0     3807.38     3644.82     87.09 o 
   2  12   0    13304.67    13217.11    155.39 o 
   3  12   0    12836.67    12461.87    156.04 o 
   4  12   0       10.89       87.48     64.70 o 
   1  13   0      621.00      569.80     59.76 o 
   2  13   0     2345.03     2298.14     86.63 o 
   3  13   0     5164.21     4927.16    115.54 o 
   0  14   0    21213.49    19860.95    182.65 o 
   1  14   0     5166.24     4891.00    107.59 o 
  -8   0   1     2915.89     2273.57     68.59 o 
  -7   0   1     8826.35     8649.30    108.08 o 
  -6   0   1     8896.73     9062.24     99.12 o 
  -5   0   1    14216.79    13960.77    108.42 o 
  -4   0   1      178.64      201.36     10.17 o 
  -3   0   1    20952.54    20192.20     61.62 o 
  -2   0   1    96048.03    79455.59    168.94 o 
  -1   0   1     7324.16     7484.99     46.99 o 
   0   0   1      738.96     1107.35     12.15 o 
   1   0   1     1975.05     2383.22     68.56 o 
   2   0   1    10325.43    10050.31     63.31 o 
   3   0   1     1560.61     1688.76     21.36 o 
   4   0   1      416.52      455.49     47.10 o 
   5   0   1    15192.02    15309.95    121.85 o 
   6   0   1     6092.78     6108.04     89.66 o 
   7   0   1      147.43      148.08     45.34 o 
  -8   1   1     5308.06     5275.76    102.70 o 
  -7   1   1     9191.03     9183.31     78.47 o 
  -6   1   1      666.58      719.40     27.86 o 
  -5   1   1      331.43      323.92     21.01 o 
  -4   1   1     3597.21     3522.60     36.72 o 
  -3   1   1     2433.98     2474.17     33.68 o 
  -2   1   1     2769.25     2913.94     66.81 o 
  -1   1   1    10507.62    10313.08     58.43 o 
   0   1   1    34020.27    33088.07    594.44 o 
   1   1   1     8735.46     8739.68    117.81 o 
   2   1   1      116.36      154.59      8.39 o 
   3   1   1     6098.20     5804.40    104.43 o 
   4   1   1       99.88      119.84     12.58 o 
   5   1   1      822.59      889.86     28.13 o 
   6   1   1      987.20     1020.52     37.08 o 
   7   1   1     6254.29     5543.17    960.24 o 
  -7   2   1      210.21      274.54     45.31 o 
  -6   2   1     1270.61     1225.48     32.11 o 
  -5   2   1    32596.41    30962.80    379.77 o 
  -4   2   1    34519.03    33744.58    261.19 o 
  -3   2   1    11550.31    11551.12     35.00 o 
  -2   2   1     4892.66     5099.21     55.23 o 
  -1   2   1     2467.45     2626.32     20.18 o 
   0   2   1     3870.21     4587.90     36.91 o 
   1   2   1    20353.93    20066.16    212.56 o 
   2   2   1     4684.43     4511.42     50.87 o 
   3   2   1    21287.99    21150.83    227.47 o 
   4   2   1     3545.56     3532.95     32.69 o 
   5   2   1     1606.97     1612.71     27.30 o 
   6   2   1      436.80      453.79     31.71 o 
   7   2   1       29.58       33.15     33.76 o 
  -7   3   1     6775.78     6831.95    108.68 o 
  -6   3   1     5104.68     4997.74     85.53 o 
  -5   3   1     6302.62     6218.28    131.25 o 
  -4   3   1      831.47      838.71     18.35 o 
  -3   3   1    25409.37    24650.89    372.85 o 
  -2   3   1     3726.82     3840.12     47.33 o 
  -1   3   1      149.86      238.96     10.94 o 
   0   3   1    10065.23    10068.59     58.42 o 
   1   3   1    12633.62    12585.36     49.35 o 
   2   3   1    10408.37    10249.83    105.59 o 
   3   3   1    10406.18    10627.76     40.00 o 
   4   3   1     6636.33     6603.89     51.57 o 
   5   3   1     6723.35     6990.53     63.80 o 
   6   3   1       55.98       70.73     28.09 o 
   7   3   1      856.77      903.73     42.68 o 
  -7   4   1     3855.20     3836.35     90.91 o 
  -6   4   1     4868.42     4732.34     87.90 o 
  -5   4   1    18180.14    17991.13    120.65 o 
  -4   4   1     3711.97     3752.58     66.24 o 
  -3   4   1    14851.93    14571.75    234.28 o 
  -2   4   1    42493.65    40096.18    102.48 o 
  -1   4   1     3205.28     3521.95     35.08 o 
   0   4   1       83.80      163.17     10.84 o 
   1   4   1      156.54      175.51     10.32 o 
   2   4   1     6791.05     6957.70    138.26 o 
   3   4   1      543.41      516.37     23.73 o 
   4   4   1       75.85      115.75     15.06 o 
   5   4   1     7715.43     7928.23    127.68 o 
   6   4   1     1940.47     2134.40    136.02 o 
   7   4   1       69.60      104.97     35.05 o 
  -7   5   1     8912.15     9328.89    137.02 o 
  -6   5   1       20.47       57.88     39.43 o 
  -5   5   1      519.76      653.23    111.11 o 
  -4   5   1     5003.45     4880.58     36.97 o 
  -3   5   1      665.92      717.84     18.33 o 
  -2   5   1     1726.75     1772.42     55.02 o 
  -1   5   1    20209.95    19884.92    114.79 o 
   0   5   1    39830.35    37826.30    241.87 o 
   1   5   1     3213.29     3485.68     66.84 o 
   2   5   1     4147.59     4243.69     37.69 o 
   3   5   1     2280.57     2305.97     23.89 o 
   4   5   1     1299.37     1333.08     25.32 o 
   5   5   1       72.67       97.58     24.74 o 
   6   5   1     1873.05     1937.99     62.89 o 
   7   5   1    10747.04    11442.93    103.98 o 
  -7   6   1     2909.69     3100.96     91.56 o 
  -6   6   1     3894.44     4016.56     90.26 o 
  -5   6   1    14654.53    13977.67     96.98 o 
  -4   6   1     7526.21     7037.30     64.43 o 
  -3   6   1     9741.78     9739.97    108.65 o 
  -2   6   1    23959.15    22243.45     85.69 o 
  -1   6   1     3958.50     4276.67     52.80 o 
   0   6   1        0.72       21.90      6.79 o 
   1   6   1      801.54      855.87     17.74 o 
   2   6   1     4112.40     4183.28     49.24 o 
   3   6   1     1881.80     1985.32     48.40 o 
   4   6   1      177.17      187.61     18.51 o 
   5   6   1     6131.61     5806.23     92.14 o 
   6   6   1      892.43      938.04     39.17 o 
  -7   7   1     5342.80     5437.19    120.31 o 
  -6   7   1     4117.50     3968.64     91.54 o 
  -5   7   1     5556.75     5528.08     68.94 o 
  -4   7   1      431.18      414.76     28.71 o 
  -3   7   1    19489.34    18377.84     94.62 o 
  -2   7   1     2737.05     2676.40     42.80 o 
  -1   7   1      207.01      246.28     12.59 o 
   0   7   1     5334.75     5587.10     90.35 o 
   1   7   1     7808.96     8146.26    193.31 o 
   2   7   1     8577.71     8537.00     58.60 o 
   3   7   1     7519.28     7161.84     47.65 o 
   4   7   1     5216.15     5352.01     46.15 o 
   5   7   1     6089.18     6076.96     55.15 o 
   6   7   1       25.20       43.15     49.48 o 
  -6   8   1      983.29      975.60     66.67 o 
  -5   8   1    21434.56    20334.59    197.94 o 
  -4   8   1    14888.42    14151.40     96.43 o 
  -3   8   1     7404.00     7401.58     94.79 o 
  -2   8   1     5615.35     5390.50     43.06 o 
  -1   8   1       91.89      112.92     16.09 o 
   0   8   1     3106.76     3109.97     46.51 o 
   1   8   1     6289.74     6101.61     93.42 o 
   2   8   1     3711.35     3866.41     35.61 o 
   3   8   1     8393.08     8299.11     53.72 o 
   4   8   1     2216.72     2136.48     70.18 o 
   5   8   1     1177.04     1271.24     46.15 o 
   6   8   1       67.58       68.60     59.85 o 
  -6   9   1      274.57      257.71     43.58 o 
  -5   9   1       12.15       19.60     35.48 o 
  -4   9   1     1985.91     2063.44     47.08 o 
  -3   9   1      222.77      260.86     32.70 o 
  -2   9   1     1710.07     1662.73     45.46 o 
  -1   9   1     5139.63     5185.33     43.09 o 
   0   9   1    15936.37    15336.98    215.01 o 
   1   9   1     3093.00     3037.20     33.79 o 
   2   9   1      193.05      231.02     22.41 o 
   3   9   1     2074.20     2047.26     32.02 o 
   4   9   1       11.73       30.70     30.90 o 
   5   9   1      181.00      273.12     87.65 o 
  -5  10   1     5794.75     5891.49     88.01 o 
  -4  10   1      545.55      621.43     60.66 o 
  -3  10   1     6558.96     6393.72     74.40 o 
  -2  10   1    29288.83    27438.40    195.89 o 
  -1  10   1     4373.21     4441.16     43.86 o 
   0  10   1      922.45      998.65     68.66 o 
   1  10   1      590.81      646.56     23.20 o 
   2  10   1     2792.79     2678.40     67.46 o 
   3  10   1      109.16      101.69     41.89 o 
   4  10   1      296.79      278.41     35.65 o 
   5  10   1     7953.55     8448.20    353.54 o 
  -5  11   1      508.81      445.53     69.61 o 
  -4  11   1     1099.39     1198.32     71.50 o 
  -3  11   1     2435.37     2507.96    104.67 o 
  -2  11   1      814.87      839.47     39.77 o 
  -1  11   1     1849.63     1877.09     34.41 o 
   0  11   1     9661.06     9361.11     62.67 o 
   1  11   1     1904.06     1861.54     59.34 o 
   2  11   1      305.50      290.04     45.98 o 
   3  11   1     2497.62     2531.15     77.91 o 
   4  11   1      188.63      219.62     63.43 o 
  -4  12   1    11217.99    11166.23    161.22 o 
  -3  12   1     3925.91     3739.26    118.48 o 
  -2  12   1     1644.46     1626.16     57.16 o 
  -1  12   1       20.99       27.21     25.01 o 
   0  12   1     2057.94     2002.26     47.30 o 
   1  12   1     4389.53     4198.23     87.39 o 
   2  12   1     1809.24     1897.25     73.28 o 
   3  12   1     6454.07     6656.55    121.03 o 
   4  12   1     2108.21     2310.22    101.19 o 
  -3  13   1     4341.56     4205.51     95.71 o 
  -2  13   1     1849.40     2083.84     85.75 o 
  -1  13   1       27.25       23.41     52.70 o 
   0  13   1     2824.69     2701.96     56.97 o 
   1  13   1     3621.99     3535.39     90.27 o 
   2  13   1     1787.32     1784.58     84.52 o 
  -1  14   1     1161.82     1097.24     76.57 o 
   0  14   1       56.88       71.38     43.17 o 
   1  14   1        6.73       -9.79     69.13 o 
  -8   0   2     6085.58     4226.41     83.68 o 
  -7   0   2     3124.34     2888.55     66.75 o 
  -6   0   2     1992.16     2126.83     54.67 o 
  -5   0   2       43.00      111.57     28.56 o 
  -4   0   2     9559.02     9112.56     82.74 o 
  -3   0   2      241.83      336.67     24.08 o 
  -2   0   2    16384.19    15391.45    220.51 o 
  -1   0   2    31887.94    32079.83    862.26 o 
   0   0   2    41189.16    38840.48    136.12 o 
   1   0   2      858.97      986.65     27.17 o 
   2   0   2     2805.60     2880.61    105.43 o 
   3   0   2     6795.52     6956.24    248.25 o 
   4   0   2     2690.44     2832.42     56.23 o 
   5   0   2     4304.80     4283.42     74.28 o 
   6   0   2     5767.02     5962.10     95.54 o 
   7   0   2    12041.84    11799.93    142.56 o 
  -8   1   2      731.46      596.95     98.74 o 
  -7   1   2      809.36      785.34     33.06 o 
  -6   1   2      160.17      202.46     23.29 o 
  -5   1   2     3866.29     3858.17     43.96 o 
  -4   1   2     2467.77     2437.74     43.66 o 
  -3   1   2      728.58      778.35     19.96 o 
  -2   1   2    14150.32    13320.73    100.12 o 
  -1   1   2     2599.58     2805.71    200.77 o 
   0   1   2    15708.69    16631.65     87.40 o 
   1   1   2     6234.95     6095.97     56.21 o 
   2   1   2    16695.93    16321.92    171.69 o 
   3   1   2    16787.96    16115.01    106.33 o 
   4   1   2     7671.79     7526.88    113.61 o 
   5   1   2    18687.14    19678.43    359.60 o 
   6   1   2     6803.23     7207.82     77.70 o 
   7   1   2      227.50      241.43     39.88 o 
  -8   2   2      127.48      124.72     49.94 o 
  -7   2   2     9505.35     7415.18   1129.41 o 
  -6   2   2     6578.58     6326.82     60.09 o 
  -5   2   2       73.44      115.87     20.15 o 
  -4   2   2      651.63      658.44     21.36 o 
  -3   2   2    16830.65    16008.98    112.53 o 
  -2   2   2     6232.93     6492.19     39.02 o 
  -1   2   2     4157.03     5033.34    107.51 o 
   0   2   2    20292.21    20952.46    269.98 o 
   1   2   2    26100.62    24942.15    134.42 o 
   2   2   2     6791.73     6640.26     96.66 o 
   3   2   2      177.17      258.53     17.15 o 
   4   2   2     7339.36     7312.58     48.28 o 
   5   2   2     6440.88     6541.64     52.05 o 
   6   2   2        7.23       15.63     29.29 o 
   7   2   2     2265.46     2368.35    119.49 o 
  -7   3   2      657.09      638.08     49.90 o 
  -6   3   2      605.70      623.56     45.42 o 
  -5   3   2    18199.89    17734.49    334.17 o 
  -4   3   2     6405.07     6300.54    193.35 o 
  -3   3   2      957.55     1005.76     37.91 o 
  -2   3   2      234.55      312.58     10.76 o 
  -1   3   2     2366.00     2612.47     54.25 o 
   0   3   2       44.57      139.82     18.50 o 
   1   3   2       99.43      166.47     46.97 o 
   2   3   2    39552.61    36901.05     90.20 o 
   3   3   2    41470.62    38781.13    123.15 o 
   4   3   2     5233.24     5127.27     64.11 o 
   5   3   2     5121.18     5310.73     60.79 o 
   6   3   2     2895.59     3016.41     55.31 o 
   7   3   2     1702.66     1726.49     53.20 o 
  -7   4   2     4392.21     4299.27     92.62 o 
  -6   4   2       37.18       76.17     38.24 o 
  -5   4   2      173.03      391.57     37.85 o 
  -4   4   2     2237.92     2334.80     31.08 o 
  -3   4   2     2660.86     2745.78     30.39 o 
  -2   4   2     8890.30     8667.69    147.43 o 
  -1   4   2     8624.27     9468.47    293.14 o 
   0   4   2    24531.30    26429.99    123.53 o 
   1   4   2     1487.69     1563.57     33.98 o 
   2   4   2       64.60       81.67     16.37 o 
   3   4   2     2935.26     2928.23     38.21 o 
   4   4   2       48.45       67.44     22.21 o 
   5   4   2     4651.99     4755.92    137.98 o 
   6   4   2     2157.37     2289.77     51.69 o 
   7   4   2     7099.93     7420.84     89.43 o 
  -7   5   2     3717.95     3678.27     91.59 o 
  -6   5   2       22.77       42.62     39.63 o 
  -5   5   2      144.81      151.67     37.49 o 
  -4   5   2      663.85      662.94     27.97 o 
  -3   5   2     3438.78     3400.83     28.27 o 
  -2   5   2    24432.81    25294.64     83.94 o 
  -1   5   2     1270.22     1419.15     24.20 o 
   0   5   2    31198.82    32313.33    812.60 o 
   1   5   2     9707.25     9971.13     80.13 o 
   2   5   2     4937.45     4748.47     58.59 o 
   3   5   2     4082.06     4062.24     93.78 o 
   4   5   2     7735.65     7629.13     94.41 o 
   5   5   2    26153.27    26341.95    793.51 o 
   6   5   2     8603.36     9035.69     94.95 o 
  -7   6   2     4646.69     4629.23    102.30 o 
  -6   6   2      202.34      191.83     48.68 o 
  -5   6   2        2.02       25.21     39.77 o 
  -4   6   2     1671.57     1777.53     34.50 o 
  -3   6   2     2997.63     3100.69     52.38 o 
  -2   6   2     8780.24     8917.71    142.58 o 
  -1   6   2     2454.51     2528.21     64.05 o 
   0   6   2    19481.46    19518.73    260.75 o 
   1   6   2     2509.30     2636.06     46.57 o 
   2   6   2       45.41       45.44     17.87 o 
   3   6   2     2373.90     2394.88     38.47 o 
   4   6   2      183.14      200.11     20.09 o 
   5   6   2     3632.72     3764.74    136.28 o 
   6   6   2     1597.49     1525.80     92.31 o 
  -7   7   2      808.46      933.08     71.44 o 
  -6   7   2      631.32      559.38     54.40 o 
  -5   7   2    15334.19    14525.79    103.81 o 
  -4   7   2     4272.58     4447.30     87.56 o 
  -3   7   2      550.82      552.04     51.04 o 
  -2   7   2       10.27       25.45     16.33 o 
  -1   7   2     1051.21     1235.24     31.86 o 
   0   7   2      154.23      199.20     34.54 o 
   1   7   2       14.02       64.30     24.88 o 
   2   7   2    28062.80    26662.72    367.97 o 
   3   7   2    31334.49    29463.22    330.72 o 
   4   7   2     3661.41     3462.63     41.20 o 
   5   7   2     3346.67     3379.84     50.26 o 
   6   7   2     2032.54     2097.24    119.53 o 
  -6   8   2     2733.99     2759.69     81.95 o 
  -5   8   2      274.58      281.83     37.09 o 
  -4   8   2      405.24      360.27     26.86 o 
  -3   8   2     8323.55     8691.55     61.82 o 
  -2   8   2     2428.36     2332.91     46.62 o 
  -1   8   2      211.13      212.04     24.92 o 
   0   8   2     9410.26     9964.12    414.53 o 
   1   8   2    11931.09    12181.74    105.55 o 
   2   8   2     2690.67     2526.68     52.22 o 
   3   8   2      136.02      141.98     25.79 o 
   4   8   2     2887.83     2900.42     40.65 o 
   5   8   2     4406.63     4334.82     52.38 o 
  -6   9   2       38.15       56.18     57.05 o 
  -5   9   2     1447.85     1411.98     47.29 o 
  -4   9   2     1292.98     1309.64     37.59 o 
  -3   9   2      614.98      663.42     39.41 o 
  -2   9   2     7816.94     8522.69    475.71 o 
  -1   9   2      580.12      644.62     31.44 o 
   0   9   2     9212.11     9473.14    268.63 o 
   1   9   2     2812.50     2960.14     61.30 o 
   2   9   2     6808.98     6779.75     61.90 o 
   3   9   2     6133.29     6049.91     70.78 o 
   4   9   2     4482.20     4217.33     93.18 o 
   5   9   2    12104.98    12253.88    111.53 o 
  -5  10   2        3.60      -29.49     57.34 o 
  -4  10   2     4645.22     4568.53     84.54 o 
  -3  10   2      215.12      230.84     37.19 o 
  -2  10   2     7128.37     7180.16    137.43 o 
  -1  10   2     8434.26     8614.48     59.61 o 
   0  10   2    14185.32    14151.24    150.59 o 
   1  10   2      102.49      107.71     24.91 o 
   2  10   2     1082.44     1081.71     41.01 o 
   3  10   2     3746.77     3640.69     52.73 o 
   4  10   2      666.66      704.03     43.01 o 
   5  10   2     1804.25     1924.02     61.22 o 
  -5  11   2     2868.89     2757.00    101.15 o 
  -4  11   2      932.51      915.71     49.31 o 
  -3  11   2      382.76      356.99     40.44 o 
  -2  11   2     2648.38     2670.50     56.30 o 
  -1  11   2      615.21      659.42     27.51 o 
   0  11   2     2637.04     2633.52     56.12 o 
   1  11   2     1124.78     1100.31     77.69 o 
   2  11   2     7144.23     6757.16    164.04 o 
   3  11   2     8342.95     7984.37    120.55 o 
   4  11   2     3111.77     3028.17     89.50 o 
  -4  12   2      521.08      534.45     49.15 o 
  -3  12   2     5422.78     5560.45    138.03 o 
  -2  12   2     1343.64     1287.79     47.10 o 
  -1  12   2      439.22      432.78     28.22 o 
   0  12   2     4356.92     4277.86     50.16 o 
   1  12   2     8835.95     8180.38    110.38 o 
   2  12   2     2379.96     2091.43     73.01 o 
   3  12   2       25.60       42.36     51.80 o 
  -3  13   2      200.37      250.94     43.33 o 
  -2  13   2      395.13      363.25     41.50 o 
  -1  13   2      243.06      176.66     37.02 o 
   0  13   2      147.26      159.21     48.41 o 
   1  13   2       69.80      125.10     52.31 o 
   2  13   2    10229.30     9519.38    136.26 o 
  -8   0   3     6757.95     6356.52    102.65 o 
  -7   0   3     6414.52     6232.55     94.47 o 
  -6   0   3       53.61       78.01     33.39 o 
  -5   0   3     4224.32     4019.89     67.05 o 
  -4   0   3    13258.11    15877.39    120.10 o 
  -3   0   3    26176.29    23920.00    538.52 o 
  -2   0   3    24307.64    23463.43    133.33 o 
  -1   0   3     2557.84     2681.71    111.37 o 
   0   0   3    29750.76    28863.23    179.91 o 
   1   0   3      910.89      946.22     32.32 o 
   2   0   3      736.58      708.37     14.92 o 
   3   0   3     7073.33     7430.60     80.21 o 
   4   0   3    10481.99    10355.89    107.09 o 
   5   0   3    22040.36    21778.99    517.28 o 
   6   0   3     3078.81     3236.07    185.36 o 
  -8   1   3      186.56      167.00     29.18 o 
  -7   1   3     1394.13     1357.64     58.00 o 
  -6   1   3      340.05      371.50     34.05 o 
  -5   1   3     1537.47     1536.79     43.93 o 
  -4   1   3        5.79       36.03     19.49 o 
  -3   1   3    17030.77    15522.49    177.84 o 
  -2   1   3    41943.08    37640.89    211.71 o 
  -1   1   3    22903.79    21937.64    178.75 o 
   0   1   3    35924.31    34881.02    280.75 o 
   1   1   3    22482.00    22582.55    248.53 o 
   2   1   3     4548.67     4598.34     30.88 o 
   3   1   3    15730.32    15229.22    110.95 o 
   4   1   3     2297.59     2239.56     55.40 o 
   5   1   3      672.42      668.65     34.39 o 
   6   1   3      256.14      269.19     36.50 o 
  -8   2   3       77.95       84.88     48.01 o 
  -7   2   3     2423.61     2025.40    269.87 o 
  -6   2   3     5284.22     5264.55    211.17 o 
  -5   2   3    33539.19    30926.90    587.05 o 
  -4   2   3     8115.44     7987.10    180.73 o 
  -3   2   3      239.91      270.08     13.37 o 
  -2   2   3     4698.59     4644.75     94.37 o 
  -1   2   3    10329.68    10302.00     82.23 o 
   0   2   3      255.92      397.90     24.56 o 
   1   2   3     1107.77     1226.79     22.95 o 
   2   2   3    29695.26    27431.75    120.22 o 
   3   2   3    20240.97    19829.02    128.89 o 
   4   2   3      914.79      883.22     41.33 o 
   5   2   3     1091.98     1135.95     38.69 o 
   6   2   3     4940.22     5275.55    260.24 o 
  -7   3   3     6541.02     6041.05    106.53 o 
  -6   3   3      548.59      443.43     49.23 o 
  -5   3   3     4694.03     4495.85    170.67 o 
  -4   3   3     7434.07     7316.56     57.22 o 
  -3   3   3    19652.89    19062.93    163.86 o 
  -2   3   3     8357.17     8615.49    123.97 o 
  -1   3   3     4923.77     5351.58    188.54 o 
   0   3   3    59575.26    52971.56    243.47 o 
   1   3   3    53633.21    51144.69    433.44 o 
   2   3   3     5491.61     5372.35     91.95 o 
   3   3   3     3085.08     3121.79     57.07 o 
   4   3   3       95.38       89.56     24.33 o 
   5   3   3        8.87        4.64     28.57 o 
   6   3   3     1707.59     1875.17     87.06 o 
  -7   4   3     4233.27     3831.70     90.72 o 
  -6   4   3      971.71     1017.22     55.36 o 
  -5   4   3     9027.70     8827.30    111.19 o 
  -4   4   3    10065.32     9793.00     64.91 o 
  -3   4   3     9224.49     9547.10     51.94 o 
  -2   4   3    12385.23    12382.35    353.31 o 
  -1   4   3       39.84      141.44     27.39 o 
   0   4   3     9568.84     9691.80     84.48 o 
   1   4   3       32.66       59.31     16.62 o 
   2   4   3     4698.15     5005.10     67.01 o 
   3   4   3    10072.21     9590.99     94.44 o 
   4   4   3     4563.35     4567.74     56.97 o 
   5   4   3    11458.65    11461.04     93.79 o 
   6   4   3     3501.57     3765.72     88.77 o 
  -7   5   3       61.72       23.79     49.82 o 
  -6   5   3     1683.90     1693.09     63.98 o 
  -5   5   3      374.76      371.31     44.58 o 
  -4   5   3     2922.88     3092.94     52.31 o 
  -3   5   3    11562.38    10911.58    188.09 o 
  -2   5   3    55811.63    53619.14    529.38 o 
  -1   5   3    29418.83    29697.66    611.27 o 
   0   5   3    16358.58    16775.20    118.17 o 
   1   5   3     5434.29     5604.37     69.47 o 
   2   5   3     2851.72     2800.18     53.45 o 
   3   5   3    22988.59    21882.97    143.97 o 
   4   5   3     6162.08     6106.20     65.79 o 
   5   5   3     1592.04     1552.30    101.25 o 
   6   5   3     2645.85     2730.26    154.11 o 
  -7   6   3     3697.19     3295.77     89.38 o 
  -6   6   3      786.77      834.96     56.52 o 
  -5   6   3    11660.93    10924.31    126.63 o 
  -4   6   3     7783.48     8017.76    226.07 o 
  -3   6   3     4444.25     4429.95     56.35 o 
  -2   6   3    10082.38    10505.81     76.12 o 
  -1   6   3       51.81      117.74     19.51 o 
   0   6   3     3698.45     3850.84     64.17 o 
   1   6   3       37.88       58.56     24.83 o 
   2   6   3     5720.65     5549.08     76.24 o 
   3   6   3     8702.59     8395.81     94.45 o 
   4   6   3     4619.40     4626.15     60.93 o 
   5   6   3     6706.11     6675.16     84.48 o 
   6   6   3     2849.82     2913.60    192.99 o 
  -7   7   3     5391.51     5662.47    117.12 o 
  -6   7   3      587.77      616.71     59.34 o 
  -5   7   3     3398.68     3468.62    236.34 o 
  -4   7   3     6740.16     7012.97    271.83 o 
  -3   7   3    13679.28    13949.01    152.93 o 
  -2   7   3     4384.65     4681.68     52.16 o 
  -1   7   3     2816.55     3140.22     67.09 o 
   0   7   3    37844.41    38065.76    191.34 o 
   1   7   3    39068.00    37871.82    188.68 o 
   2   7   3     3962.99     3746.20     66.34 o 
   3   7   3     1824.02     1716.85     53.38 o 
   4   7   3      198.17      156.00     29.09 o 
   5   7   3        2.73      -16.77     31.93 o 
  -6   8   3     3735.83     3734.99     90.39 o 
  -5   8   3    17157.45    17672.01    355.94 o 
  -4   8   3     5847.59     6176.99     73.71 o 
  -3   8   3       18.42       41.88     26.12 o 
  -2   8   3     3085.73     3278.77     78.74 o 
  -1   8   3     4620.40     4967.63     85.87 o 
   0   8   3       35.65       59.41     32.20 o 
   1   8   3      321.79      321.71     35.06 o 
   2   8   3    14607.42    13925.64    120.91 o 
   3   8   3    13074.40    12079.39    119.82 o 
   4   8   3      345.18      365.66     32.92 o 
   5   8   3     1684.52     1662.12     95.28 o 
  -6   9   3      317.40      444.03     62.28 o 
  -5   9   3      836.98      854.45     53.43 o 
  -4   9   3      230.80      241.99     33.87 o 
  -3   9   3     8176.60     8281.25    126.24 o 
  -2   9   3    21943.13    22921.01    192.73 o 
  -1   9   3    11766.68    12152.96    131.89 o 
   0   9   3    14886.48    15262.01    138.68 o 
   1   9   3     7625.52     7526.96     97.66 o 
   2   9   3     2164.42     2083.18     57.60 o 
   3   9   3     8822.91     7909.03    100.59 o 
   4   9   3     2026.25     1951.83     47.44 o 
   5   9   3      405.76      477.18     57.08 o 
  -5  10   3     2909.48     3119.41    103.15 o 
  -4  10   3     5433.30     5905.39    120.59 o 
  -3  10   3    10239.32    10075.80    140.12 o 
  -2  10   3     9838.57    10301.18    137.21 o 
  -1  10   3     1193.52     1208.82     58.86 o 
   0  10   3     7627.84     8142.37    110.31 o 
   1  10   3       33.33       56.84     35.08 o 
   2  10   3      357.05      343.68     39.69 o 
   3  10   3     2931.44     2887.29    128.09 o 
   4  10   3     5967.10     5670.08    248.46 o 
  -5  11   3      682.45      776.59     73.99 o 
  -4  11   3      218.90      240.59     61.15 o 
  -3  11   3     6367.44     6225.79    116.08 o 
  -2  11   3    11379.52    11666.06    151.83 o 
  -1  11   3     5719.32     5649.17    102.12 o 
   0  11   3    13333.94    13401.73    146.25 o 
   1  11   3     9710.70     9155.07    118.07 o 
   2  11   3     1690.09     1523.57     43.18 o 
   3  11   3     5606.56     5321.33     83.25 o 
  -4  12   3     3667.70     3926.35    106.73 o 
  -3  12   3      192.12      194.30     58.79 o 
  -2  12   3     1338.68     1456.16     74.20 o 
  -1  12   3     3486.77     3302.57     56.01 o 
   0  12   3       25.14       55.40     31.41 o 
   1  12   3      245.47      298.22     33.75 o 
   2  12   3     9605.02     8710.01     85.76 o 
  -2  13   3     3216.16     3112.09     97.17 o 
  -1  13   3     1949.94     2021.93     74.57 o 
   0  13   3    14188.75    13480.20    240.12 o 
   1  13   3    12294.81    11893.62    155.47 o 
  -7   0   4      916.96      909.46     52.80 o 
  -6   0   4     2330.13     2109.20     61.36 o 
  -5   0   4     3630.35     3514.29     73.36 o 
  -4   0   4     7481.21     7166.99     94.64 o 
  -3   0   4    10951.86    10485.01     81.88 o 
  -2   0   4    33938.91    33708.79    173.66 o 
  -1   0   4     1816.20     1636.03     59.68 o 
   0   0   4     1824.01     2134.60     46.45 o 
   1   0   4      324.89      287.46     12.99 o 
   2   0   4     2078.53     2142.95     32.11 o 
   3   0   4    12840.21    12934.22    112.23 o 
   4   0   4       90.03      107.41     37.30 o 
   5   0   4    12156.78    12146.93    137.58 o 
   6   0   4     3074.91     3242.18     90.55 o 
  -7   1   4     4842.26     4728.04     90.25 o 
  -6   1   4     1686.10     1669.17     40.34 o 
  -5   1   4    13566.79    12537.19     87.86 o 
  -4   1   4    24315.60    22621.81    194.88 o 
  -3   1   4     7290.21     6859.35     52.23 o 
  -2   1   4    15894.17    16096.73    199.29 o 
  -1   1   4     1224.73     1317.47     20.64 o 
   0   1   4      819.69      896.37     17.14 o 
   1   1   4      818.25      948.75     27.57 o 
   2   1   4      170.66      183.02     14.34 o 
   3   1   4     8083.57     8064.61     64.29 o 
   4   1   4     1250.16     1275.45     37.38 o 
   5   1   4     1992.82     2076.17     48.93 o 
   6   1   4      396.02      446.11     42.59 o 
  -7   2   4    15587.30    15081.28    225.60 o 
  -6   2   4     2673.28     2539.17     46.37 o 
  -5   2   4     3200.37     3221.21    245.55 o 
  -4   2   4       93.79      106.02     12.80 o 
  -3   2   4       64.00       98.91     14.50 o 
  -2   2   4      945.58     1028.51     34.07 o 
  -1   2   4     1822.72     1706.43     31.48 o 
   0   2   4    24590.80    24431.35     99.86 o 
   1   2   4    23075.95    22768.76     62.93 o 
   2   2   4      602.30      582.22     17.99 o 
   3   2   4     2061.61     2121.81    101.80 o 
   4   2   4        7.51       25.39     34.72 o 
   5   2   4      482.45      472.77     36.36 o 
   6   2   4       91.93      125.14     40.56 o 
  -7   3   4     6151.81     5376.61    105.74 o 
  -6   3   4    10724.23    10103.53    170.26 o 
  -5   3   4    19240.02    18858.24    104.17 o 
  -4   3   4     7378.13     6969.71    121.80 o 
  -3   3   4      158.73      225.46     28.00 o 
  -2   3   4    21462.34    21188.12     88.09 o 
  -1   3   4    13549.52    13821.66    151.33 o 
   0   3   4      320.20      305.35     21.71 o 
   1   3   4     1355.63     1311.05     24.85 o 
   2   3   4     9093.91     8974.81     64.50 o 
   3   3   4     3776.28     3658.11     66.74 o 
   4   3   4     1079.99     1107.70     51.18 o 
   5   3   4      790.84      759.71     55.83 o 
   6   3   4     2611.31     2720.88     85.03 o 
  -7   4   4     3385.15     3223.55     89.75 o 
  -6   4   4     2365.18     2331.38     75.44 o 
  -5   4   4      311.54      299.32     38.04 o 
  -4   4   4     2637.61     2805.66    111.03 o 
  -3   4   4     4173.54     4343.94     87.11 o 
  -2   4   4    15971.29    16409.67    103.95 o 
  -1   4   4     1298.39     1376.37     39.54 o 
   0   4   4     6277.07     6289.15     77.91 o 
   1   4   4     3249.66     3360.47     60.35 o 
   2   4   4      279.31      241.81     47.74 o 
   3   4   4     3718.11     3787.14     71.48 o 
   4   4   4       48.39       52.11     38.31 o 
   5   4   4     5743.60     5749.69    100.46 o 
   6   4   4     1368.99     1383.18     68.71 o 
  -7   5   4     3315.44     3177.74     95.00 o 
  -6   5   4       23.61       45.04     43.97 o 
  -5   5   4     8156.79     8600.24    553.37 o 
  -4   5   4    32447.09    33063.66    946.61 o 
  -3   5   4    14093.75    14481.77    360.82 o 
  -2   5   4     9259.25     9478.41    164.66 o 
  -1   5   4      478.65      507.38     37.45 o 
   0   5   4     2775.97     2903.58     60.46 o 
   1   5   4     4164.65     4170.98     68.14 o 
   2   5   4     1558.71     1593.04     49.52 o 
   3   5   4     8986.26     8661.60    102.88 o 
   4   5   4     5733.78     5857.97     93.98 o 
   5   5   4     2563.07     2729.63     76.38 o 
  -7   6   4     4463.88     4442.08    109.63 o 
  -6   6   4     1663.81     1588.16     70.23 o 
  -5   6   4      115.56      157.29     38.51 o 
  -4   6   4     1095.48     1146.93     43.63 o 
  -3   6   4     2567.06     2669.01     52.65 o 
  -2   6   4     9094.91     9535.08    297.18 o 
  -1   6   4     1673.27     1875.56    101.63 o 
   0   6   4     5184.89     5004.28     78.62 o 
   1   6   4     4908.20     4991.83     75.71 o 
   2   6   4      336.59      362.52     38.54 o 
   3   6   4      827.17      844.35     46.95 o 
   4   6   4        1.42      103.05     42.67 o 
   5   6   4     4151.40     4283.13     91.89 o 
  -6   7   4     9378.25     9475.18    142.11 o 
  -5   7   4    14657.23    16287.27    712.41 o 
  -4   7   4     4622.28     4884.33     70.86 o 
  -3   7   4       33.52       74.22     29.52 o 
  -2   7   4    14635.90    15285.01    293.63 o 
  -1   7   4    11038.31    11381.74    125.86 o 
   0   7   4      254.71      334.97     40.66 o 
   1   7   4     1076.60     1151.26     48.39 o 
   2   7   4     8261.62     7820.37     99.10 o 
   3   7   4     2773.98     2674.87     68.12 o 
   4   7   4     1206.24     1175.02     55.09 o 
   5   7   4      608.20      669.61     54.42 o 
  -6   8   4     2123.69     2122.09     83.28 o 
  -5   8   4     1879.18     1919.21    154.99 o 
  -4   8   4       11.51       85.59     34.20 o 
  -3   8   4      157.91      205.26     31.01 o 
  -2   8   4     1449.16     1543.45     65.35 o 
  -1   8   4      525.49      632.20     49.84 o 
   0   8   4    16061.34    15201.21    140.52 o 
   1   8   4    10103.84    10119.10    116.21 o 
   2   8   4      455.61      484.98     41.66 o 
   3   8   4      209.85      227.69     44.09 o 
   4   8   4       26.68       29.56     43.32 o 
  -6   9   4      513.56      488.88     60.97 o 
  -5   9   4     7219.96     7589.51    259.09 o 
  -4   9   4    14657.46    14907.63    187.19 o 
  -3   9   4     5131.17     5342.91    115.59 o 
  -2   9   4     6918.18     6762.05    117.87 o 
  -1   9   4      232.71      247.96     48.05 o 
   0   9   4      819.72      899.00     52.22 o 
   1   9   4      575.20      596.44     47.10 o 
   2   9   4       52.07       45.06     38.44 o 
   3   9   4     4696.71     4584.14     86.31 o 
   4   9   4     1611.59     1536.66     66.26 o 
  -5  10   4     2056.23     2277.96    102.32 o 
  -4  10   4     2488.59     2801.43    101.62 o 
  -3  10   4     4234.49     4646.65    111.86 o 
  -2  10   4    13445.90    14091.42    166.74 o 
  -1  10   4     1407.86     1548.79     69.01 o 
   0  10   4      332.85      345.02     47.42 o 
   1  10   4      455.16      463.49     47.24 o 
   2  10   4     1251.11     1133.63     58.34 o 
   3  10   4     4377.37     4070.35     85.56 o 
  -4  11   4     8545.55     9153.32    157.13 o 
  -3  11   4     1832.35     1921.80     87.50 o 
  -2  11   4     6345.37     6266.35    122.71 o 
  -1  11   4      805.74      802.24     59.97 o 
   0  11   4      155.05      223.56     47.98 o 
   1  11   4      268.68      277.83     48.18 o 
   2  11   4      866.70      746.47     54.83 o 
   3  11   4     3113.70     3009.32     99.60 o 
  -3  12   4       32.58      -14.21     63.79 o 
  -2  12   4      442.44      435.76     62.28 o 
  -1  12   4      289.40      336.10     58.73 o 
   0  12   4    10382.10    11060.83    151.37 o 
   1  12   4     7912.79     7707.15    123.02 o 
   2  12   4      341.32      336.25     37.34 o 
  -1  13   4     3513.99     3425.08    112.56 o 
   0  13   4        3.74       50.13     36.73 o 
  -7   0   5       25.76       69.36     44.52 o 
  -6   0   5     1426.96     1450.08     61.09 o 
  -5   0   5     7400.84     7210.17    110.03 o 
  -4   0   5    17780.76    17154.62    165.72 o 
  -3   0   5     1122.69      963.00     50.31 o 
  -2   0   5     1591.74     1744.22     95.99 o 
  -1   0   5     9094.74     9080.21    321.08 o 
   0   0   5     4591.93     4750.93    111.26 o 
   1   0   5      498.18      530.01     70.30 o 
   2   0   5     7816.75     7379.60    276.94 o 
   3   0   5    28419.83    27750.01    176.69 o 
   4   0   5    16440.45    17109.82    156.19 o 
   5   0   5     3472.58     3931.11     95.56 o 
  -7   1   5     2920.88     2931.65     57.08 o 
  -6   1   5     1952.88     1920.55     72.95 o 
  -5   1   5       28.63       64.51     31.36 o 
  -4   1   5       20.04       26.47     15.49 o 
  -3   1   5     4426.78     4395.15    213.12 o 
  -2   1   5    17132.90    16209.61    434.02 o 
  -1   1   5      942.60     1008.57     22.09 o 
   0   1   5     3470.81     3471.89     54.09 o 
   1   1   5     7795.01     8118.08     58.88 o 
   2   1   5      252.23      262.39     16.51 o 
   3   1   5      347.94      450.02     29.01 o 
   4   1   5      456.73      449.62     32.80 o 
   5   1   5     6374.51     6631.56     80.14 o 
  -7   2   5     5832.26     5644.06     72.34 o 
  -6   2   5     2240.22     2262.51     50.32 o 
  -5   2   5     1780.23     1835.88     47.14 o 
  -4   2   5      212.13      228.38     17.17 o 
  -3   2   5      747.74      748.13     23.08 o 
  -2   2   5     5149.31     4777.95     78.47 o 
  -1   2   5     5527.00     5488.30     76.03 o 
   0   2   5    19553.61    18612.63    762.14 o 
   1   2   5    16438.23    16185.90     94.34 o 
   2   2   5    11687.91    11753.18     75.72 o 
   3   2   5     8895.42     8758.66    130.05 o 
   4   2   5     1043.66     1062.21     38.97 o 
   5   2   5     5442.65     5686.28     76.24 o 
  -7   3   5     6450.29     6226.57    120.60 o 
  -6   3   5       53.20       53.18     29.85 o 
  -5   3   5     4208.36     4237.08     61.52 o 
  -4   3   5        4.89       28.64     15.26 o 
  -3   3   5       80.57       98.31     17.31 o 
  -2   3   5     4002.17     3960.37     91.34 o 
  -1   3   5     7352.86     7360.24     60.03 o 
   0   3   5    21537.90    20625.36    387.18 o 
   1   3   5     5745.68     5769.85    344.93 o 
   2   3   5     2643.36     2571.25     39.84 o 
   3   3   5      450.36      439.03     29.18 o 
   4   3   5       54.39       93.45     50.08 o 
   5   3   5      614.26      591.87     40.73 o 
  -7   4   5      797.02      771.73     65.57 o 
  -6   4   5      124.47      142.14     54.39 o 
  -5   4   5     4945.90     4783.51     63.69 o 
  -4   4   5     7070.32     7097.44    191.99 o 
  -3   4   5      199.41      218.83     19.13 o 
  -2   4   5       13.52       18.92     14.71 o 
  -1   4   5     1638.23     1709.33     33.48 o 
   0   4   5     7120.92     7155.95     92.55 o 
   1   4   5      699.83      794.51     43.88 o 
   2   4   5     8412.02     6702.82   1146.75 o 
   3   4   5    17209.89    16539.80    247.08 o 
   4   4   5     8587.04     9229.06    518.12 o 
   5   4   5     4027.77     4189.05     69.35 o 
  -7   5   5     1070.22     1099.33     74.31 o 
  -6   5   5     4018.12     4134.02    105.96 o 
  -5   5   5      980.72     1156.83     52.49 o 
  -4   5   5       38.34       63.97     26.75 o 
  -3   5   5    10823.78    10699.73    175.50 o 
  -2   5   5    24320.10    25634.97    204.10 o 
  -1   5   5       72.55       60.94     35.40 o 
   0   5   5       50.43       63.17     36.40 o 
   1   5   5     7362.50     7282.94     97.35 o 
   2   5   5     2981.47     2959.07     71.34 o 
   3   5   5     1749.62     1726.43     60.72 o 
   4   5   5     1287.10     1276.81     65.17 o 
   5   5   5    11450.29    11682.91    148.79 o 
  -6   6   5       31.85       85.25     55.34 o 
  -5   6   5     3090.62     3472.63    297.02 o 
  -4   6   5     5480.29     5816.88     83.18 o 
  -3   6   5       32.33       44.75     34.71 o 
  -2   6   5       18.73      104.05     63.88 o 
  -1   6   5       32.74       46.14     39.47 o 
   0   6   5     8020.32     7527.04    104.66 o 
   1   6   5     1652.13     1532.14     55.31 o 
   2   6   5     6392.88     6305.83     98.16 o 
   3   6   5    16028.81    15799.71    153.08 o 
   4   6   5     5214.40     5096.31     98.01 o 
   5   6   5     3169.34     3127.83     89.03 o 
  -6   7   5       12.27       27.64     60.26 o 
  -5   7   5     3645.90     4003.77    393.64 o 
  -4   7   5        2.30       30.18     37.10 o 
  -3   7   5      101.63      109.42     35.67 o 
  -2   7   5     2038.05     2295.90     51.72 o 
  -1   7   5     5856.69     5801.22    102.73 o 
   0   7   5    17559.44    16694.64    157.28 o 
   1   7   5     4090.28     4043.12     82.15 o 
   2   7   5     2309.11     2305.75     68.64 o 
   3   7   5      436.30      525.67     50.59 o 
   4   7   5       27.63       15.30     47.28 o 
  -6   8   5      872.71     1002.32     69.68 o 
  -5   8   5     1928.73     2201.61    123.45 o 
  -4   8   5      216.88      269.50     41.98 o 
  -3   8   5      242.17      282.58     62.41 o 
  -2   8   5     3470.72     3421.75     92.03 o 
  -1   8   5     1055.89      985.90     61.25 o 
   0   8   5     9213.89     9041.23    121.70 o 
   1   8   5     8025.73     7939.52    115.03 o 
   2   8   5     8279.37     7565.07    109.39 o 
   3   8   5     5042.82     4760.43     94.74 o 
   4   8   5     1443.67     1448.46     68.59 o 
  -5   9   5        5.90       17.80     45.19 o 
  -4   9   5       16.47       12.21     66.86 o 
  -3   9   5     2977.63     3281.79    104.52 o 
  -2   9   5    11542.57    11769.58    159.15 o 
  -1   9   5      334.04      407.90     55.07 o 
   0   9   5      742.05      695.45     57.35 o 
   1   9   5     4813.60     4632.88     94.25 o 
   2   9   5      296.46      327.94     47.74 o 
   3   9   5      418.78      451.34     51.86 o 
  -4  10   5     9067.67     9819.74    169.51 o 
  -3  10   5      512.40      498.65     70.03 o 
  -2  10   5      905.25     1015.13     73.92 o 
  -1  10   5     2207.25     2531.85     89.43 o 
   0  10   5     2834.81     2829.08     86.11 o 
   1  10   5      108.63       84.15     50.61 o 
   2  10   5     2981.28     3032.13     86.63 o 
   3  10   5    15858.81    14437.37    162.69 o 
  -4  11   5        7.39        6.65     72.68 o 
  -3  11   5     1601.10     1648.10     94.73 o 
  -2  11   5     4576.10     4684.42    119.02 o 
  -1  11   5      764.05      824.66     69.71 o 
   0  11   5     3034.43     3302.35     94.30 o 
   1  11   5     2733.52     2425.38     79.83 o 
   2  11   5       54.61       18.05     46.85 o 
  -2  12   5     2644.00     2636.62    103.63 o 
  -1  12   5     1453.57     1371.83     77.70 o 
   0  12   5     5764.35     6161.89    126.58 o 
  -7   0   6      592.67      571.46     58.39 o 
  -6   0   6     3546.49     3702.51     96.30 o 
  -5   0   6      597.63      504.51     57.02 o 
  -4   0   6     8432.06     8056.97    262.34 o 
  -3   0   6    25864.89    24205.94    149.59 o 
  -2   0   6    18538.13    17523.80    130.04 o 
  -1   0   6     2096.82     1936.37    438.73 o 
   0   0   6     5395.67     5446.68     70.35 o 
   1   0   6    28787.30    29110.18    654.78 o 
   2   0   6    14909.11    14779.32    465.74 o 
   3   0   6     1617.87     1758.95     62.27 o 
   4   0   6      380.57      411.63     50.34 o 
   5   0   6     1980.44     2066.66     81.79 o 
  -7   1   6     3902.49     4019.70     70.48 o 
  -6   1   6     1954.10     1948.15     56.18 o 
  -5   1   6     9289.47     9590.62    169.91 o 
  -4   1   6    16241.97    15651.75    135.48 o 
  -3   1   6      533.42      475.35     30.31 o 
  -2   1   6     1030.57     1021.87     82.80 o 
  -1   1   6      656.32      587.33     23.85 o 
   0   1   6     1515.17     1409.59     29.34 o 
   1   1   6      782.04      850.58     34.71 o 
   2   1   6     3160.95     3045.55     98.30 o 
   3   1   6    14256.27    14127.25     98.41 o 
   4   1   6     2992.73     3004.42     58.93 o 
   5   1   6     1279.49     1408.34     52.29 o 
  -7   2   6      444.72      441.70     40.77 o 
  -6   2   6      652.22      699.02     43.26 o 
  -5   2   6    10403.30    10750.20    106.46 o 
  -4   2   6       15.13       40.96     19.67 o 
  -3   2   6      735.83      717.72     28.95 o 
  -2   2   6    27388.00    25128.84   1217.82 o 
  -1   2   6    24282.79    22281.50    667.81 o 
   0   2   6    22647.76    21997.31    188.98 o 
   1   2   6    10930.03    11000.28     83.97 o 
   2   2   6      130.73      141.73     21.13 o 
   3   2   6     2205.34     2294.53     55.81 o 
   4   2   6     5780.22     5940.96     74.68 o 
   5   2   6        5.05      113.91     41.73 o 
  -7   3   6    11113.88    11084.04    167.67 o 
  -6   3   6     3758.46     4020.81     69.84 o 
  -5   3   6     1624.70     1617.30     51.71 o 
  -4   3   6     4194.45     4544.75    174.42 o 
  -3   3   6     3263.07     3070.84    119.09 o 
  -2   3   6    11432.89    10734.49     86.87 o 
  -1   3   6     1410.98     1339.54     34.55 o 
   0   3   6     8712.17     8389.76    161.41 o 
   1   3   6     7626.51     7539.04    201.13 o 
   2   3   6     1173.72     1178.06     52.48 o 
   3   3   6     2501.17     2578.22     50.54 o 
   4   3   6     1642.02     1644.72     54.12 o 
  -7   4   6      508.42      515.69     78.03 o 
  -6   4   6      695.21      732.75     73.40 o 
  -5   4   6     1844.02     1865.31     54.71 o 
  -4   4   6     3575.76     3413.37    181.71 o 
  -3   4   6    12334.99    12640.53    331.41 o 
  -2   4   6    17728.92    16843.49    196.26 o 
  -1   4   6     6989.06     6640.15     69.61 o 
   0   4   6     8189.61     8275.58    110.53 o 
   1   4   6    18324.16    17951.67    111.08 o 
   2   4   6     5910.39     6124.04    100.64 o 
   3   4   6     1578.20     1600.92     66.20 o 
   4   4   6      173.89      196.70     53.06 o 
  -6   5   6      822.73      882.56    130.43 o 
  -5   5   6    14762.13    16768.77   1829.74 o 
  -4   5   6    24090.02    25817.10    610.14 o 
  -3   5   6       34.81       43.91     21.49 o 
  -2   5   6      262.21      274.71     67.86 o 
  -1   5   6      192.26      164.67     44.24 o 
   0   5   6        5.91       39.49     41.43 o 
   1   5   6      192.97      242.04     43.73 o 
   2   5   6     3986.92     3880.11     85.70 o 
   3   5   6    23043.41    21615.77    187.11 o 
   4   5   6     3537.85     3403.80     93.29 o 
  -6   6   6      571.65      727.18    146.27 o 
  -5   6   6     3451.65     3782.01    298.94 o 
  -4   6   6     1853.74     2046.52     66.65 o 
  -3   6   6     7138.95     7590.26    414.59 o 
  -2   6   6    18429.10    20003.14   2102.45 o 
  -1   6   6     5607.41     5305.00    103.60 o 
   0   6   6     9562.51     9482.42    127.67 o 
   1   6   6    16282.03    15483.72    155.05 o 
   2   6   6     2450.96     2380.16     76.05 o 
   3   6   6     1536.52     1455.43     71.40 o 
   4   6   6      362.65      328.65     56.57 o 
  -6   7   6     3385.74     3936.24    531.66 o 
  -5   7   6     1009.75     1189.14    114.04 o 
  -4   7   6     2289.39     2473.88     71.65 o 
  -3   7   6     2961.56     3237.60    142.86 o 
  -2   7   6     9234.14     9215.34    148.27 o 
  -1   7   6     1154.62     1239.92     70.53 o 
   0   7   6     6466.23     6353.86    112.98 o 
   1   7   6     7069.50     6997.82    113.89 o 
   2   7   6      925.27      953.36     57.53 o 
   3   7   6     1396.82     1433.45     69.11 o 
  -5   8   6     4761.32     5404.63    164.55 o 
  -4   8   6      108.16       81.84     46.94 o 
  -3   8   6     1179.47     1212.11     88.35 o 
  -2   8   6    14582.42    15413.02    192.15 o 
  -1   8   6    15903.86    15638.87    180.68 o 
   0   8   6    12123.28    11631.89    152.75 o 
   1   8   6     6535.02     6323.98    114.89 o 
   2   8   6       67.85      108.67     50.17 o 
   3   8   6     1176.39     1220.55     70.73 o 
  -5   9   6     6414.00     7948.29    181.27 o 
  -4   9   6    12089.11    13494.66    210.45 o 
  -3   9   6      105.02       20.36     74.54 o 
  -2   9   6      268.93      312.09     65.46 o 
  -1   9   6      281.56      327.24     59.82 o 
   0   9   6      818.05      771.17     61.98 o 
   1   9   6       70.72       70.99     54.30 o 
   2   9   6     1813.23     1899.92     78.13 o 
  -4  10   6     3646.97     4003.27    131.35 o 
  -3  10   6    11114.29    11507.32    191.48 o 
  -2  10   6    10441.62    10717.30    171.56 o 
  -1  10   6      684.07      697.04     70.99 o 
   0  10   6     3104.16     2917.29     93.82 o 
   1  10   6    14402.67    13386.36    172.26 o 
  -2  11   6      844.41      825.94     81.67 o 
  -1  11   6      300.16      387.19     74.28 o 
   0  11   6      644.71      726.49     71.31 o 
  -6   0   7     7609.28     8009.65    151.33 o 
  -5   0   7    16819.58    16184.46    707.35 o 
  -4   0   7    15905.83    15171.02    129.99 o 
  -3   0   7       42.76       36.23     29.44 o 
  -2   0   7       86.22      102.74     31.38 o 
  -1   0   7     7390.39     7363.68     97.93 o 
   0   0   7     2049.66     2024.03     61.13 o 
   1   0   7       26.32       34.27     27.36 o 
   2   0   7     4685.24     4806.98    109.94 o 
   3   0   7     8803.18     8953.14    123.79 o 
   4   0   7       99.72       76.07     55.78 o 
  -6   1   7     3798.41     3974.41     81.41 o 
  -5   1   7      236.92      230.41     25.95 o 
  -4   1   7      554.16      573.40     32.80 o 
  -3   1   7      654.29      612.64     27.67 o 
  -2   1   7     6079.35     6035.42     61.96 o 
  -1   1   7      597.26      589.26     28.67 o 
   0   1   7     2340.94     2398.74     37.67 o 
   1   1   7     7209.94     7350.65    141.64 o 
   2   1   7      182.48      211.62     22.19 o 
   3   1   7      383.85      351.21     35.47 o 
   4   1   7      207.29      176.83     39.81 o 
  -6   2   7     1083.73     1242.30    112.07 o 
  -5   2   7     1502.32     1552.60     62.46 o 
  -4   2   7    10647.39     9981.88    483.94 o 
  -3   2   7     8388.14     7913.97     90.68 o 
  -2   2   7    10485.12     9058.22   1367.31 o 
  -1   2   7     1122.04     1127.07     30.09 o 
   0   2   7     7445.33     7327.17    128.16 o 
   1   2   7      570.17      561.01     27.78 o 
   2   2   7      496.42      527.98     51.03 o 
   3   2   7      429.35      372.72     52.84 o 
   4   2   7     1845.51     1816.76     54.31 o 
  -6   3   7      183.76      172.01     46.18 o 
  -5   3   7       14.93       27.99     47.14 o 
  -4   3   7     1082.02     1030.66     79.29 o 
  -3   3   7      134.76      144.44     26.32 o 
  -2   3   7    13716.05    12487.14    389.20 o 
  -1   3   7     8991.06     8749.82     81.63 o 
   0   3   7     1582.94     1650.64     73.60 o 
   1   3   7      194.01      194.21     30.79 o 
   2   3   7      188.75      176.81     50.26 o 
   3   3   7      325.49      354.72     51.95 o 
   4   3   7      689.60      687.10     65.20 o 
  -6   4   7     4752.10     4034.58    819.34 o 
  -5   4   7     8252.07     8732.76    274.60 o 
  -4   4   7    12858.19    13619.46    149.78 o 
  -3   4   7     1417.81     1314.14     39.79 o 
  -2   4   7      461.69      399.45     30.32 o 
  -1   4   7     4382.89     4182.43    118.57 o 
   0   4   7        2.55       22.41     28.74 o 
   1   4   7      119.65      125.08     31.03 o 
   2   4   7     1114.60     1082.18     65.66 o 
   3   4   7     4738.52     4586.64    102.31 o 
  -6   5   7     7377.65     7688.12    161.25 o 
  -5   5   7      483.32      584.90    185.81 o 
  -4   5   7     3018.22     3293.65    128.02 o 
  -3   5   7     2204.76     2102.06     49.97 o 
  -2   5   7     2189.78     2047.70    132.05 o 
  -1   5   7      625.07      540.13     58.99 o 
   0   5   7     2486.68     2531.27     82.61 o 
   1   5   7    14420.68    14781.27    693.09 o 
   2   5   7      910.70      882.39     63.87 o 
   3   5   7     1626.20     1614.41     77.25 o 
  -5   6   7     7016.11     8050.09   1184.00 o 
  -4   6   7    10263.59    11496.45    603.71 o 
  -3   6   7     1161.51     1203.31    160.32 o 
  -2   6   7     1890.46     1827.90     92.18 o 
  -1   6   7     2777.64     2571.37     89.42 o 
   0   6   7      167.92      177.32     52.87 o 
   1   6   7      142.88      158.54     53.04 o 
   2   6   7      894.23      883.12     62.10 o 
   3   6   7     2601.17     2848.82     94.07 o 
  -5   7   7        4.37       22.44     56.78 o 
  -4   7   7      843.93      901.36     67.46 o 
  -3   7   7      239.35      258.80     49.77 o 
  -2   7   7    10731.23    11220.43    178.70 o 
  -1   7   7     8393.05     8362.72    144.66 o 
   0   7   7     1170.04     1120.18     72.76 o 
   1   7   7       72.21       81.32     57.75 o 
   2   7   7      234.75      253.50     52.80 o 
  -4   8   7     7702.23     8467.31    188.92 o 
  -3   8   7     5695.61     5938.11    150.48 o 
  -2   8   7     4248.10     4445.22    128.61 o 
  -1   8   7     1115.60     1093.35     78.10 o 
   0   8   7     3853.42     3787.90    101.69 o 
   1   8   7      388.64      398.52     63.88 o 
   2   8   7      282.68      328.83     56.73 o 
  -3   9   7      877.24      948.98     94.46 o 
  -2   9   7     3342.23     3389.78    116.88 o 
  -1   9   7       56.18      148.60     72.59 o 
   0   9   7     1504.75     1377.97     81.42 o 
   1   9   7     5366.40     5088.98    118.76 o 
  -2  10   7       12.19       -9.17     70.57 o 
  -1  10   7     2956.53     3200.01    116.10 o 
  -6   0   8     4134.04     4756.29    142.89 o 
  -5   0   8     4236.82     3871.70    160.93 o 
  -4   0   8     6050.08     5648.37     87.42 o 
  -3   0   8      163.10      192.48     35.64 o 
  -2   0   8      367.67      340.26     43.23 o 
  -1   0   8      864.12      795.62     50.02 o 
   0   0   8     5432.30     5521.66    101.11 o 
   1   0   8    11189.06    11057.97    145.23 o 
   2   0   8       34.58       85.55     50.79 o 
   3   0   8     3511.35     3555.32     97.79 o 
  -6   1   8     1244.73     1388.45     81.35 o 
  -5   1   8     1349.74     1342.74     55.93 o 
  -4   1   8     2511.61     2413.39     45.37 o 
  -3   1   8      288.12      293.92     27.90 o 
  -2   1   8      224.09      227.59     27.58 o 
  -1   1   8      104.79      129.32     37.63 o 
   0   1   8     3426.83     3372.86     59.10 o 
   1   1   8     6719.43     6836.47     83.09 o 
   2   1   8     4981.31     4833.59    189.61 o 
   3   1   8     8604.00     8796.47    137.47 o 
  -6   2   8      211.85      229.12     57.11 o 
  -5   2   8        4.81       55.66     64.04 o 
  -4   2   8      594.87      641.53     30.31 o 
  -3   2   8     1498.48     1447.85     39.59 o 
  -2   2   8    15936.41    14948.66    104.08 o 
  -1   2   8     6193.86     6001.14     89.16 o 
   0   2   8       44.44       60.76     25.34 o 
   1   2   8      272.97      283.89     30.22 o 
   2   2   8       62.99       66.29     54.47 o 
   3   2   8      283.76      257.86     62.31 o 
  -5   3   8       50.15       34.55     61.23 o 
  -4   3   8     5896.29     5666.50    660.72 o 
  -3   3   8     2326.51     2243.93     60.51 o 
  -2   3   8       90.74       96.92     27.77 o 
  -1   3   8     2288.29     2351.84     43.92 o 
   0   3   8     9122.92     8800.59    187.72 o 
   1   3   8     3003.87     3171.53     63.22 o 
   2   3   8      360.69      421.27     62.73 o 
  -5   4   8     1675.42     1733.14     77.22 o 
  -4   4   8     1849.99     1909.79    275.95 o 
  -3   4   8      375.93      358.17     37.08 o 
  -2   4   8     3088.54     2878.55     58.00 o 
  -1   4   8     1682.58     1581.78     39.24 o 
   0   4   8     1928.02     2053.17     67.42 o 
   1   4   8     5479.69     5726.75    301.13 o 
   2   4   8        7.28       31.80     56.21 o 
  -5   5   8     3804.99     3288.73    969.35 o 
  -4   5   8      866.47      761.02    115.33 o 
  -3   5   8     3043.82     2736.64     96.80 o 
  -2   5   8      289.35      340.09    155.60 o 
  -1   5   8     1989.19     1924.97     86.55 o 
   0   5   8      819.34      827.79     45.28 o 
   1   5   8     8217.09     8112.96    136.44 o 
   2   5   8     9285.15     9086.58    145.90 o 
  -4   6   8      720.22      776.75    122.28 o 
  -3   6   8      587.44      683.31    163.74 o 
  -2   6   8     3092.91     3101.44    118.15 o 
  -1   6   8     2601.83     2652.56     99.67 o 
   0   6   8     1273.54     1120.67     76.39 o 
   1   6   8     3246.90     3432.41    103.48 o 
  -4   7   8     4901.68     5576.52    424.93 o 
  -3   7   8     2393.28     2475.43    126.09 o 
  -2   7   8       44.34      142.84     75.54 o 
  -1   7   8     1971.10     2096.89     98.68 o 
   0   7   8     7844.75     7514.97    149.45 o 
   1   7   8     2241.55     2517.13     98.23 o 
  -3   8   8      758.95      775.32    104.79 o 
  -2   8   8    10608.63    11274.22    200.98 o 
  -1   8   8     3120.11     3245.63    115.68 o 
   0   8   8       18.61       13.88     61.58 o 
  -5   0   9     2161.53     2172.28     67.72 o 
  -4   0   9     1120.75     1123.19     56.24 o 
  -3   0   9        8.42       14.21     42.11 o 
  -2   0   9     1230.87     1160.02     58.87 o 
  -1   0   9     4479.51     4403.48     99.24 o 
   0   0   9      610.36      593.02     57.59 o 
   1   0   9     8901.32     8976.68    145.32 o 
  -5   1   9     3345.31     3154.54     50.39 o 
  -4   1   9     4665.18     4444.59     65.19 o 
  -3   1   9     1538.58     1521.80     75.58 o 
  -2   1   9     8891.73     8820.41    133.30 o 
  -1   1   9     8026.65     7926.30     87.81 o 
   0   1   9     6422.39     6645.61     85.41 o 
   1   1   9     7113.06     7053.09     92.38 o 
  -4   2   9    12885.93    12443.99    454.28 o 
  -3   2   9     3907.50     3868.81    196.45 o 
  -2   2   9      253.72      336.62     81.20 o 
  -1   2   9      444.37      497.01     54.94 o 
   0   2   9     2016.39     2031.75     55.38 o 
   1   2   9      144.88      154.66     39.07 o 
  -4   3   9     2410.83     2331.98    174.76 o 
  -3   3   9     6109.80     5959.21    408.03 o 
  -2   3   9    18741.98    18317.72    494.77 o 
  -1   3   9     6100.72     6090.06    177.21 o 
   0   3   9      626.17      627.21     41.63 o 
   1   3   9     3358.78     3569.11     72.16 o 
  -4   4   9     3471.08     3410.51    619.39 o 
  -3   4   9      288.11      288.52     44.79 o 
  -2   4   9      323.76      288.06     54.85 o 
  -1   4   9     1116.30     1140.39     45.70 o 
   0   4   9      754.88      798.98     49.14 o 
  -3   5   9      148.46      180.52     78.85 o 
  -1   5   9     7640.05     7983.33    178.86 o 
   0   5   9    11505.38    12376.93    372.58 o 
  -2   6   9       88.42      128.74     88.12 o 
  -1   6   9      740.42      853.26     56.86 o 
  -2   0  10      636.61      700.82     65.43 o 
                                                 
